# Supplementary material for: Morphological characteristics and genome-wide association analysis among local Andrographis paniculata from Thailand under controlled environment in plant factory
Source: PLoS One. 2025 Apr 29;20(4):e0320667. doi: 10.1371/journal.pone.0320667 (PMC12040104; doi:10.1371/journal.pone.0320667)
Supplement: S1 File — (XLSX) [file pone.0320667.s001.xlsx]

## Sheet: EC pH
Day after transplant (DAT)	EC	pH
	mS/cm				Andrographis paniculata (Burm. F.)
1	0.502	8.051				30 DAT		60 DAT		90 DAT
2	0.51	7.885				EC (mS/cm)	pH	EC (mS/cm)	pH	EC (mS/cm)	pH	avg. EC	avg pH
3	0.52	8.077			Average	1.1832	5.9428	1.56804	4.44215	1.47767	5.2591	1.40963	5.21468
4	0.88	7.604			Max.	1.82	8.077	1.797	5.44	1.506	5.443	1.70767	6.32
5	1.209	6.62			Min.	0.502	5.265	1.459	3.939	1.464	4.558	1.14167	4.58733
6	1.017	6.466			Stde	0.409182	0.837733	0.141121	0.428134	0.00869139	0.234881	0.186332	0.500249
7	1.023	5.764
8	1.006	6.182
9	1.021	5.406
10	1.021	5.545
11	1.023	5.62
12	1.025	5.622
13	1.026	5.616
14	1.026	5.623
15	1.028	5.627
16	1.029	5.643
17	1.03	5.634
18	1.03	5.585
19	1.03	5.547
20	1.03	5.5
21	1.03	5.486
22	1.12	5.495
23	1.747	5.454
24	1.798	5.438
25	1.764	5.636
26	1.815	5.624
27	1.82	5.461
28	1.816	5.418
29	1.8	5.39
30	1.8	5.265
31	1.797	5.135
32	1.792	4.947
33	1.789	4.766
34	1.786	4.61
35	1.779	4.495
36	1.773	4.428
37	1.721	4.768
38	1.763	5.028
39	1.635	4.605
40	1.506	4.366
41	1.471	4.301
42	1.469	4.251
43	1.475	4.202
44	1.459	4.122
45	1.473	4.07
46	1.469	4.035
47	1.461	4.01
48	1.472	4.021
49	1.474	3.986
50	1.471	3.939
51	1.474	3.963
52	1.463	4.088
53	1.477	4.232
54	1.474	4.304
55	1.45	4.32
56	1.46	4.55
57	1.47	4.5
58	1.469	4.877
59	1.471	5.124
60	1.474	5.44
61	1.476	5.416
62	1.476	5.385
63	1.476	5.277
64	1.474	5.39
65	1.469	5.336
66	1.475	5.175
67	1.476	5.282
68	1.475	5.43
69	1.468	5.435
70	1.484	5.353
71	1.479	5.355
72	1.476	5.367
73	1.464	5.304
74	1.479	5.282
75	1.48	5.369
76	1.468	5.323
77	1.488	5.34
78	1.476	5.443
79	1.472	5.439
80	1.47	5.142
81	1.474	4.909
82	1.47	4.669
83	1.501	4.558
84	1.506	4.702
85	1.481	5.348
86	1.478	5.434
87	1.479	5.23
88	1.481	5.295
89	1.48	5.345
90	1.479	5.373

## Sheet: Air temperature
Day after transplant (DAT)	air temp (oC)		Andrographis paniculata (Burm. F.)
1	22.509			air temperature
2	23.965			30 DAT	60 DAT	90 DAT	avg. air temp
3	23.966		Average	23.7194	23.6558	23.931	23.7687
4	24.064		Max.	24.064	24.053	24.364	24.1603
5	23.972		Min.	24.064	23.264	23.521	23.6163
6	23.99		Stde	24.064	0.221459	0.276082	8.18718
7	24.037
8	23.634
9	23.682
10	23.706
11	23.655
12	23.558
13	23.574
14	23.871
15	23.956
16	23.783
17	23.583
18	23.64
19	23.767
20	23.839
21	23.74
22	23.585
23	23.787
24	23.776
25	23.975
26	23.827
27	23.483
28	23.731
29	23.554
30	23.372
31	23.577
32	23.974
33	23.679
34	23.803
35	23.483
36	23.588
37	23.622
38	23.462
39	23.783
40	23.564
41	23.711
42	23.896
43	23.444
44	23.56
45	23.783
46	23.822
47	23.567
48	23.444
49	23.825
50	23.342
51	23.373
52	23.264
53	23.369
54	23.378
55	23.62
56	23.99
57	23.822
58	23.887
59	24.053
60	23.99
61	24.144
62	23.707
63	23.621
64	23.864
65	23.732
66	23.62
67	23.558
68	23.671
69	23.534
70	23.521
71	23.524
72	23.726
73	23.9
74	23.909
75	23.906
76	24.173
77	24.364
78	24.088
79	24.196
80	24.346
81	24.362
82	24.117
83	24.195
84	24.084
85	24.304
86	24.08
87	23.966
88	24.206
89	23.687
90	23.824

## Sheet: Air humidity
Day after transplant (DAT)	avg. in AirHumid (%)		Andrographis paniculata (Burm. F.)
1	65.471			AirHumid (%)
2	68.599			30 DAT	60 DAT	90 DAT	avg. air temp
3	68.509		Average	63.4552	71.9093	74.6507	70.005
4	68.563		Max.	68.993	81.657	76.526	75.7253
5	68.993		Min.	59.28	64.567	73.08	65.6423
6	68.945		Stde	3.02724	4.88901	1.07671	2.99765
7	68.886
8	65.782
9	63.28
10	62.439
11	61.765
12	62.848
13	61.346
14	60.965
15	59.28
16	60.668
17	60.862
18	60.934
19	60.481
20	60.391
21	61.436
22	62.173
23	62.699
24	62.512
25	62.142
26	63.609
27	63.097
28	61.038
29	62.24
30	63.702
31	65.26
32	64.567
33	67.329
34	66.516
35	67.114
36	66.765
37	67.131
38	68.066
39	67.221
40	68.567
41	70.038
42	69.772
43	70.024
44	71.671
45	72.744
46	72.557
47	73.699
48	73.889
49	73.903
50	76.152
51	81.422
52	80.952
53	81.087
54	81.657
55	70.024
56	71.671
57	72.744
58	74.91
59	74.934
60	74.893
61	73.716
62	76.031
63	75.927
64	75.606
65	76.467
66	76.526
67	76.045
68	75.727
69	75.848
70	76.087
71	75.647
72	75.551
73	74.806
74	73.875
75	74.439
76	74.446
77	74.159
78	73.9
79	73.208
80	73.349
81	73.08
82	73.63
83	73.9
84	74.156
85	73.775
86	73.803
87	73.848
88	73.927
89	74.128
90	73.913

## Sheet: CO2 concentration
Day after transplant (DAT)	avg. CO2 (ppm)
1	894.069		Andrographis paniculata (Burm. F.)
2	955.879			CO2 concentration (ppm)
3	799.15			30 DAT	60 DAT	90 DAT	avg. air temp
4	787.674		Average	777.201	913.952	870.891	854.014
5	1004.71		Max.	1051.51	1292.41	1182.28	1175.4
6	979.46		Min.	395.332	325.484	325.484	348.767
7	698.356		Stde	222.405	193.348	202.827	206.194
8	1051.51
9	641.9
10	395.332
11	395.803
12	452.014
13	476.675
14	423.616
15	407.737
16	409.343
17	704.965
18	945.817
19	955.758
20	914.644
21	667.689
22	869.439
23	965.779
24	902.253
25	973.335
26	963.401
27	900.519
28	933.73
29	935.418
30	910.038
31	912.211
32	958.003
33	992.709
34	955.035
35	935.36
36	965.187
37	957.789
38	948.111
39	896.228
40	929.484
41	946.709
42	917.235
43	951.983
44	972.668
45	998.824
46	1010.69
47	995.875
48	1013.05
49	1003.44
50	1292.41
51	1030.98
52	1017.3
53	958.948
54	951.035
55	995.875
56	965.187
57	325.484
58	347.218
59	539.346
60	734.163
61	869.159
62	978.841
63	971.045
64	603.498
65	325.484
66	569.114
67	970.329
68	974.114
69	969.675
70	971.471
71	974.135
72	979.654
73	946.927
74	569.481
75	405.481
76	537.388
77	956.913
78	1182.28
79	943.595
80	956.235
81	1025.26
82	1009.24
83	932.758
84	912.594
85	919.26
86	953.785
87	954.747
88	774.806
89	960.668
90	1028.79

## Sheet: Wind speed
Day after transplant (DAT)	avg. Windspeed (m/s)
1	0.74625		Andrographis paniculata (Burm. F.)
2	0.72			Windspeed (m/s)
3	0.633			30 DAT	60 DAT	90 DAT	avg. air temp
4	0.511		Average	0.662825	0.745917	0.472158	0.626967
5	0.607		Max.	0.819	0.8505	0.72925	0.799583
6	0.498		Min.	0.498	0.70725	0.28	0.495083
7	0.819		Stde	0.0717394	0.0444655	0.169907	0.0953706
8	0.685
9	0.646
10	0.6305
11	0.63275
12	0.631
13	0.62725
14	0.61875
15	0.6175
16	0.62225
17	0.618
18	0.61475
19	0.6105
20	0.621
21	0.62775
22	0.68925
23	0.731
24	0.744
25	0.73025
26	0.737
27	0.74025
28	0.7295
29	0.72675
30	0.7195
31	0.72175
32	0.72375
33	0.726
34	0.72525
35	0.728
36	0.7195
37	0.71625
38	0.721
39	0.71375
40	0.719
41	0.71675
42	0.726
43	0.721
44	0.7255
45	0.7195
46	0.714
47	0.713
48	0.70725
49	0.7265
50	0.7605
51	0.8505
52	0.83825
53	0.8445
54	0.85
55	0.748
56	0.778
57	0.798
58	0.73575
59	0.753
60	0.73725
61	0.7095
62	0.707
63	0.72925
64	0.701
65	0.67575
66	0.642
67	0.662
68	0.683
69	0.676
70	0.6135
71	0.5505
72	0.55425
73	0.5465
74	0.51775
75	0.42425
76	0.3895
77	0.319
78	0.2985
79	0.3555
80	0.39
81	0.3275
82	0.28
83	0.308
84	0.3155
85	0.2955
86	0.2935
87	0.3115
88	0.2885
89	0.295
90	0.305
